# Supplementary material for: Peripheral blood correlates of virologic relapse after Sofosbuvir and Ribavirin treatment of Genotype-1 HCV infection
Source: BMC Infect Dis. 2020 Dec 4;20:929. doi: 10.1186/s12879-020-05657-5 (PMC7718661; doi:10.1186/s12879-020-05657-5)
Supplement: Supplementary file 5 — Additional file 5. [file 12879_2020_5657_MOESM5_ESM.xlsx]

## Sheet: Tab 1  Delta with Treatment All
Gene Name	Log2 fold change	Fold change	P-value	probe.ID
CXCL10	-1.57	-2.96905	3.92e-08	NM_001565.1:40
LAMP3	-1	-2	2.61e-05	NM_014398.3:1400
MX1	-0.877	-1.83655	2.77e-06	NM_002462.2:1485
CD80	-0.724	-1.65176	2.67e-07	NM_005191.3:1288
TNFRSF17	-0.631	-1.54864	1.55e-05	NM_001192.2:635
PDGFRB	-0.535	-1.44894	6.66e-05	NM_002609.3:840
IFIT2	-0.5	-1.41421	0.000694	NM_001547.4:1995
TLR3	-0.485	-1.39959	1.31e-05	NM_003265.2:230
CIITA	-0.401	-1.32042	1.03e-06	NM_000246.3:470
CD79A	-0.396	-1.31585	5.61e-08	NM_001783.3:695
SOCS1	-0.37	-1.29235	0.000148	NM_003745.1:1025
IFI35	-0.368	-1.29056	0.000357	NM_005533.3:415
IFNG	-0.367	-1.28967	0.00136	NM_000619.2:970
MS4A	-0.359	-1.28254	1.58e-09	NM_152866.2:620
IRF7	-0.354	-1.2781	0.00141	NM_001572.3:1763
CD19	-0.352	-1.27633	1.25e-07	NM_001770.4:1770
CISH	-0.34	-1.26576	1.14e-07	NM_145071.2:558
BST2	-0.334	-1.2605	2.12e-05	NM_004335.2:560
IFIH1	-0.331	-1.25788	0.000965	NM_022168.2:185
TLR7	-0.325	-1.25266	2.81e-05	NM_016562.3:4120
KLRF1	-0.324	-1.2518	6.79e-06	NM_016523.1:275
BLNK	-0.318	-1.2466	0.000123	NM_013314.2:930
IL7	-0.316	-1.24487	0.00192	NM_000880.2:38
GATA3	-0.316	-1.24487	0.00367	NM_001002295.1:2835
CCR5	-0.311	-1.24057	1.59e-07	NM_000579.1:2730
CD79B	-0.308	-1.23799	1.52e-07	NM_021602.2:24
IL21R	-0.286	-1.21926	0.000153	NM_021798.2:2080
CD160	-0.285	-1.21841	0.000171	NM_007053.2:500
CD22	-0.277	-1.21167	2.36e-05	NM_001771.2:2515
PML	-0.273	-1.20832	0.00114	NM_002675.3:281
IKZF2	-0.267	-1.2033	0.00013	NM_016260.2:870
STAT2	-0.267	-1.2033	0.00139	NM_005419.2:1965
TNFRSF13C	-0.264	-1.2008	3.62e-06	NM_052945.3:789
LTA	-0.262	-1.19914	0.00044	NM_000595.2:885
HLA-DOB	-0.259	-1.19665	1.78e-07	NM_002120.3:230
CTLA4-TM	-0.257	-1.19499	0.00118	NM_005214.3:554
LAG3	-0.256	-1.19416	0.00193	NM_002286.5:1735
IRF4	-0.246	-1.18591	3.15e-06	NM_002460.1:325
CD40	-0.241	-1.18181	0.000124	NM_001250.4:1265
STAT1	-0.241	-1.18181	0.00183	NM_007315.2:205
KLRC1	-0.24	-1.18099	0.00107	NM_002259.3:335
TCF4	-0.235	-1.17691	5.87e-05	NM_003199.1:1455
CXCR6	-0.235	-1.17691	0.00163	NM_006564.1:95
CD24	-0.225	-1.16878	8.65e-06	NM_013230.2:95
MAF	-0.222	-1.16635	0.0014	NM_005360.4:2198
PAX5	-0.22	-1.16473	0.000138	NM_016734.1:2288
BTLA	-0.219	-1.16393	1.89e-05	NM_181780.2:305
KLRC3	-0.213	-1.1591	0.00058	NM_007333.2:598
KLRC2	-0.213	-1.1591	0.00482	NM_002260.3:942
GZMA	-0.212	-1.15829	0.000205	NM_006144.2:155
IL2RB	-0.208	-1.15509	0.000101	NM_000878.2:1980
SLAMF7	-0.207	-1.15429	0.000122	NM_021181.3:215
GNLY	-0.206	-1.15349	5.6e-05	NM_006433.2:305
CD83	-0.204	-1.15189	0.00175	NM_004233.3:1960
GFI1	-0.201	-1.14949	0.000332	NM_005263.2:2235
TBX21	-0.198	-1.14711	0.000229	NM_013351.1:890
KLRK1	-0.197	-1.14631	0.000415	NM_007360.1:760
HLA-DPB1	-0.195	-1.14472	3.65e-05	NM_002121.4:931
IKZF3	-0.194	-1.14393	0.000122	NM_183232.2:1176
GZMK	-0.185	-1.13682	3e-05	NM_002104.2:700
GZMB	-0.182	-1.13446	0.00164	NM_004131.3:540
ADA	-0.177	-1.13053	0.00169	NM_000022.2:1300
PDCD2	-0.172	-1.12662	0.00041	NM_144781.2:288
CD247	-0.172	-1.12662	0.00094	NM_198053.1:1490
CXCR3	-0.168	-1.1235	0.000241	NM_001504.1:80
BCL2	-0.168	-1.1235	0.00137	NM_000657.2:947
SLAMF6	-0.168	-1.1235	0.0038	NM_001184714.1:1032
KLRD1	-0.167	-1.12272	0.00168	NM_002262.3:542
ICOS	-0.167	-1.12272	0.00234	NM_012092.2:640
MAP4K1	-0.162	-1.11884	0.00293	NM_007181.3:780
TRAF5	-0.16	-1.11729	0.00213	NM_004619.3:400
NT5E	-0.159	-1.11651	0.00481	NM_002526.2:1214
CX3CR1	-0.157	-1.11497	0.0033	NM_001337.3:1040
LILRB1	-0.154	-1.11265	0.00182	NM_001081637.1:2332
CCR7	-0.147	-1.10726	0.000582	NM_001838.2:1610
ICAM2	-0.146	-1.1065	0.00272	NM_000873.3:415
MIF	-0.143	-1.1042	2.93e-05	NM_002415.1:319
CD45RA	-0.143	-1.1042	0.00431	NM_002838.4:258
IKBKE	-0.135	-1.09809	0.000988	NM_014002.2:2470
RARRES3	-0.134	-1.09733	0.00387	NM_004585.3:640
IRF8	-0.133	-1.09657	0.000962	NM_002163.2:253
HLA-DRA	-0.13	-1.09429	0.00322	NM_019111.3:335
CD81	-0.129	-1.09354	0.00364	NM_004356.3:735
HLA-DPA1	-0.121	-1.08749	0.00451	NM_033554.2:857
HLA-DMB	-0.117	-1.08448	0.00143	NM_002118.3:20
UBE2L3	0.0951	1.06814	0.00226	NM_198157.1:990
IL16	0.102	1.07326	0.000217	NM_004513.4:1262
BCL10	0.109	1.07848	0.00395	NM_003921.2:1250
BCAP31	0.115	1.08298	0.0033	NM_005745.7:495
NFKBIZ	0.143	1.1042	0.00417	NM_001005474.1:2030
CASP8	0.146	1.1065	0.0015	NM_001228.4:301
CTSS	0.148	1.10803	0.00113	NM_004079.3:685
JAK3	0.15	1.10957	0.000264	NM_000215.2:1715
LTBR	0.152	1.11111	0.0039	NM_002342.1:1435
NFKB2	0.154	1.11265	0.00448	NM_002502.2:825
IKBKG	0.155	1.11342	0.000228	NM_003639.2:470
CD45RB	0.159	1.11651	0.000306	ENST00000367367.1:131
TNFRSF8	0.161	1.11806	0.00159	NM_152942.2:2030
IFNGR1	0.161	1.11806	0.00163	NM_000416.1:1140
IFNAR2	0.162	1.11884	1.92e-05	NM_000874.3:631
TYK2	0.162	1.11884	8.41e-05	NM_003331.3:485
MAPK14	0.162	1.11884	0.000121	NM_001315.1:450
CD36	0.162	1.11884	0.00397	NM_001001548.2:705
SKI	0.164	1.12039	0.00111	NM_003036.2:3335
ATG7	0.168	1.1235	1.18e-05	NM_001136031.2:810
HLA-C	0.171	1.12584	0.00026	NM_002117.4:895
STAT6	0.176	1.12975	0.000283	NM_003153.3:2030
LILRA1	0.18	1.13288	0.000155	NM_006863.1:1719
PTPRC	0.182	1.13446	3.65e-05	NM_080921.2:90
APP	0.185	1.13682	0.000465	NM_000484.3:1725
CLEC4A	0.187	1.13839	0.00157	NM_194448.2:388
MAPKAPK2	0.19	1.14076	4.36e-05	NM_004759.3:710
FCER1G	0.191	1.14155	1.55e-05	NM_004106.1:36
RELB	0.191	1.14155	0.00233	NM_006509.2:250
TGFBR2	0.196	1.14552	1.06e-06	NM_001024847.1:1760
TGFBI	0.196	1.14552	0.00011	NM_000358.2:2030
CFP	0.202	1.15029	2.35e-05	NM_002621.2:380
ITGA5	0.203	1.15109	1.47e-05	NM_002205.2:925
TLR2	0.206	1.15349	0.000913	NM_003264.3:180
IRAK3	0.209	1.15589	0.000245	NM_007199.1:1735
CD59	0.211	1.15749	2.95e-05	NM_000611.4:730
IL13RA1	0.213	1.1591	0.000693	NM_001560.2:1230
TNFRSF1B	0.214	1.1599	3.03e-06	NM_001066.2:835
SYK	0.214	1.1599	1.6e-05	NM_003177.3:1685
IL18R1	0.214	1.1599	3.52e-05	NM_003855.2:2025
ICAM1	0.216	1.16151	3.22e-05	NM_000201.2:2253
CLEC7A	0.218	1.16312	2.81e-05	NM_197954.2:55
MCL1	0.219	1.16393	2.47e-06	NM_021960.3:1260
PRKCD	0.222	1.16635	2.47e-06	NM_006254.3:2165
CEBPB	0.224	1.16797	1.36e-05	NM_005194.2:1420
STAT5B	0.225	1.16878	6.95e-06	NM_012448.3:200
CD58	0.226	1.16959	1.87e-06	NM_001779.2:478
FCGRT	0.23	1.17283	3.36e-06	NM_004107.4:1276
CFD	0.231	1.17365	0.000831	NM_001928.2:859
STAT3	0.235	1.17691	3.82e-06	NM_139276.2:4535
ITGB2	0.24	1.18099	3.66e-07	NM_000211.2:520
RAF1	0.241	1.18181	3.92e-06	NM_002880.2:1990
LTB4R	0.244	1.18427	2.81e-06	NM_181657.3:2400
BCL3	0.255	1.19334	2.81e-05	NM_005178.2:450
LILRB2	0.262	1.19914	1.49e-07	NM_005874.1:595
CD46	0.263	1.19997	1.85e-08	NM_172350.1:365
NFIL3	0.263	1.19997	0.000356	NM_005384.2:1795
IL1RAP	0.264	1.2008	0.000147	NM_002182.2:460
CD97	0.27	1.20581	1.07e-05	NM_078481.2:1370
LILRA6	0.271	1.20664	5.93e-06	NM_024318.2:1900
LY96	0.271	1.20664	0.000951	NM_015364.2:360
IFNAR1	0.274	1.20916	2.02e-05	NM_000629.2:3123
NCF4	0.277	1.21167	3.23e-06	NM_000631.4:210
IL32	0.278	1.21251	0.0044	NM_001012633.1:758
TLR4	0.288	1.22095	3.16e-06	NM_138554.2:2570
IL18RAP	0.291	1.22349	4.03e-06	NM_003853.2:2412
LITAF	0.296	1.22774	3.07e-05	NM_004862.3:1000
PECAM1	0.3	1.23114	8.96e-08	NM_000442.3:1365
TLR1	0.302	1.23285	7.11e-07	NM_003263.3:545
MBP	0.305	1.23542	3.95e-07	NM_002385.2:132
BST1	0.306	1.23628	4.79e-06	NM_004334.2:710
CLEC4E	0.309	1.23885	0.000439	NM_014358.2:570
CD45R0	0.314	1.24315	2.77e-09	NM_080921.3:258
IL6R	0.318	1.2466	1.78e-07	NM_000565.2:993
FCGR3A/B	0.319	1.24747	2.49e-05	NM_000570.4:696
ENTPD1	0.323	1.25093	2.6e-08	NM_001098175.1:8830
ICAM3	0.325	1.25266	6.53e-09	NM_002162.3:1225
LILRA5	0.326	1.25353	2.66e-05	NM_181879.2:545
CSF3R	0.329	1.25614	1.31e-06	NM_156038.2:90
S100A9	0.333	1.25963	5.88e-05	NM_002965.2:75
S100A8	0.334	1.2605	0.00189	NM_002964.3:115
PPBP	0.337	1.26313	0.00012	NM_002704.2:330
LILRA2	0.338	1.264	8.8e-07	NM_006866.2:317
CSF2RB	0.338	1.264	1.17e-06	NM_000395.2:3300
PLAUR	0.338	1.264	1.22e-05	NM_001005376.1:440
TLR5	0.338	1.264	2.77e-05	NM_003268.3:215
IL1RL1	0.341	1.26663	1.98e-05	NM_016232.4:700
FCGR2A/C	0.347	1.27191	1.28e-06	NM_201563.4:1166
MAPK1	0.35	1.27456	1.37e-09	NM_138957.2:430
MAP4K4	0.35	1.27456	4.15e-08	NM_004834.3:3315
TLR8	0.35	1.27456	1.39e-07	NM_016610.2:2310
NOTCH2	0.351	1.27544	2.35e-08	NM_024408.3:2842
KCNJ2	0.352	1.27633	2.76e-06	NM_000891.2:620
C4BPA	0.354	1.2781	1.47e-07	NM_000715.3:690
LILRA3	0.357	1.28076	1.12e-05	NM_006865.3:1123
IL1B	0.359	1.28254	2.56e-06	NM_000576.2:840
PTAFR	0.361	1.28432	5.27e-07	NM_000952.3:1035
CXCR1	0.363	1.2861	1.28e-05	NM_000634.2:1950
NOTCH1	0.368	1.29056	2.68e-08	NM_017617.3:735
FCGR2A	0.378	1.29954	5.63e-07	NM_021642.3:60
ITGAX	0.384	1.30495	3.63e-09	NM_000887.3:700
CXCL1	0.401	1.32042	3.53e-06	NM_001511.1:742
ITGAM	0.415	1.3333	3.85e-10	NM_000632.3:515
CLEC5A	0.417	1.33515	1.9e-05	NM_013252.2:615
GP1BB	0.426	1.3435	0.000139	NM_000407.4:146
LILRB3	0.435	1.35191	3.73e-08	NM_006864.2:2235
TNFRSF10C	0.44	1.3566	1.28e-07	NM_003841.3:682
IL1R2	0.44	1.3566	4.72e-07	NM_173343.1:113
IL1R1	0.46	1.37554	5.2e-05	NM_000877.2:4295
CR1	0.482	1.39668	4.92e-09	NM_000651.4:1695
CXCR2	0.486	1.40056	3.36e-07	NM_001557.2:2055
PTGS2	0.487	1.40153	7.11e-09	NM_000963.1:495
BCL6	0.49	1.40444	1.3e-07	NM_001706.2:675
MME	0.526	1.43993	3.22e-06	NM_000902.2:5059
IGF2R	0.535	1.44894	2.09e-09	NM_000876.1:2605
SLC2A1	0.54	1.45397	5.69e-05	NM_006516.2:2500
TAL1	0.58	1.49485	7.5e-07	NM_003189.2:4635
ITGA2B	0.635	1.55294	6.9e-06	NM_000419.3:740
ARG1	0.645	1.56374	3.6e-06	NM_000045.2:505
TFRC	0.656	1.57571	1.17e-07	NM_003234.1:1220
TNFRSF9	0.706	1.63127	1.3e-06	NM_001561.4:255
LGALS3	1.04	2.05623	3.2e-09	NM_001177388.1:495
ITLN1	1.1	2.14355	1.39e-05	NM_017625.2:975

## Sheet: Tab 2 Pre-treatment SVR vs. REL
Gene name	Log2 fold difference	Fold Difference	P-value	probe.ID
ITGA2B	-1.22	-2.32947	0.00139	NM_000419.3:740
MME	-0.67	-1.59107	0.0123	NM_000902.2:5059
GP1BB	-0.624	-1.54114	0.045	NM_000407.4:146
ITLN1	-0.609	-1.5252	0.0404	NM_017625.2:975
TFRC	-0.609	-1.5252	0.0464	NM_003234.1:1220
FCGR3A/B	-0.527	-1.44093	0.00634	NM_000570.4:696
CR1	-0.527	-1.44093	0.0142	NM_000651.4:1695
IL1RN	-0.502	-1.41618	0.0279	NM_000577.3:480
PTGS2	-0.495	-1.40932	0.0118	NM_000963.1:495
TLR5	-0.493	-1.40737	0.049	NM_003268.3:215
BCL6	-0.485	-1.39959	0.0417	NM_001706.2:675
IGF2R	-0.481	-1.39571	0.00751	NM_000876.1:2605
ITGAX	-0.479	-1.39378	0.00962	NM_000887.3:700
IL1B	-0.476	-1.39088	0.0313	NM_000576.2:840
TNFRSF10C	-0.459	-1.37459	0.0191	NM_003841.3:682
LILRB3	-0.455	-1.37078	0.0183	NM_006864.2:2235
TAL1	-0.453	-1.36888	0.044	NM_003189.2:4635
TLR8	-0.435	-1.35191	0.0122	NM_016610.2:2310
CXCR2	-0.435	-1.35191	0.0396	NM_001557.2:2055
SOCS3	-0.433	-1.35004	0.048	NM_003955.3:1870
APP	-0.417	-1.33515	0.00022	NM_000484.3:1725
TNFSF4	-0.411	-1.32961	0.0171	NM_003326.2:545
FCGR2A	-0.405	-1.32409	0.0405	NM_021642.3:60
IL1RAP	-0.4	-1.31951	0.0402	NM_002182.2:460
FCGR2A/C	-0.397	-1.31677	0.0354	NM_201563.4:1166
BST1	-0.391	-1.3113	0.0229	NM_004334.2:710
NOTCH2	-0.375	-1.29684	0.00485	NM_024408.3:2842
NCF4	-0.374	-1.29594	0.0212	NM_000631.4:210
NOTCH1	-0.366	-1.28877	0.0159	NM_017617.3:735
IL13RA1	-0.359	-1.28254	0.0438	NM_001560.2:1230
CSF2RB	-0.353	-1.27721	0.0198	NM_000395.2:3300
TLR2	-0.352	-1.27633	0.0354	NM_003264.3:180
LITAF	-0.344	-1.26927	0.018	NM_004862.3:1000
PTAFR	-0.343	-1.26839	0.0453	NM_000952.3:1035
MAP4K4	-0.337	-1.26313	0.000521	NM_004834.3:3315
MAPK1	-0.329	-1.25614	0.00939	NM_138957.2:430
SELL	-0.329	-1.25614	0.0138	NR_029467.1:1585
CD97	-0.325	-1.25266	0.0255	NM_078481.2:1370
ITGAM	-0.32	-1.24833	0.0214	NM_000632.3:515
STAT3	-0.31	-1.23971	0.00546	NM_139276.2:4535
CD83	-0.293	-1.22519	0.0293	NM_004233.3:1960
CD46	-0.288	-1.22095	0.0151	NM_172350.1:365
PECAM1	-0.288	-1.22095	0.033	NM_000442.3:1365
MCL1	-0.285	-1.21841	0.015	NM_021960.3:1260
SYK	-0.283	-1.21672	0.00997	NM_003177.3:1685
IL6R	-0.278	-1.21251	0.0311	NM_000565.2:993
ICAM3	-0.276	-1.21083	0.0406	NM_002162.3:1225
STAT5B	-0.274	-1.20916	0.011	NM_012448.3:200
PRKCD	-0.268	-1.20414	0.0312	NM_006254.3:2165
IFNAR1	-0.245	-1.18509	0.0313	NM_000629.2:3123
MBP	-0.239	-1.18017	0.0457	NM_002385.2:132
ITGA5	-0.234	-1.17609	0.0367	NM_002205.2:925
ATG7	-0.224	-1.16797	0.018	NM_001136031.2:810
STAT6	-0.219	-1.16393	0.00441	NM_003153.3:2030
NFKB2	-0.205	-1.15269	0.0444	NM_002502.2:825
TAPBP	-0.194	-1.14393	0.0259	NM_003190.4:1536
TGFBR2	-0.181	-1.13367	0.0292	NM_001024847.1:1760
IFNAR2	-0.179	-1.1321	0.0351	NM_000874.3:631
IKBKG	-0.175	-1.12896	0.00545	NM_003639.2:470
IRAK4	-0.162	-1.11884	0.0395	NM_016123.1:2175
TOLLIP	-0.157	-1.11497	0.0274	NM_019009.2:1320
BCL10	-0.154	-1.11265	0.0114	NM_003921.2:1250
LCP2	-0.148	-1.10803	0.012	NM_005565.3:1210
TGFB1	-0.122	-1.08824	0.0453	NM_000660.3:1260
TRAF6	-0.11	-1.07923	0.0305	NM_145803.1:1839
IKZF1	-0.096	-1.06881	0.0204	NM_006060.3:4485
CTNNB1	-0.0933	-1.06681	0.0365	NM_001098210.1:1815
BAX	0.126	1.09126	0.02	NM_138761.3:342
IL10RA	0.152	1.11111	0.00964	NM_001558.2:150
MIF	0.223	1.16716	0.038	NM_002415.1:319
CD244	0.23	1.17283	0.0205	NM_016382.2:1150
MAF	0.284	1.21757	0.0498	NM_005360.4:2198
CISH	0.289	1.22179	0.0368	NM_145071.2:558
CTLA4-TM	0.303	1.23371	0.0185	NM_005214.3:554
SOCS1	0.304	1.23456	0.0383	NM_003745.1:1025
CD3D	0.338	1.264	0.0154	NM_000732.4:110
IL2RA	0.338	1.264	0.0443	NM_000417.1:1000
GZMB	0.488	1.4025	0.0136	NM_004131.3:540
KLRB1	0.54	1.45397	0.0057	NM_002258.2:85
TNFRSF17	0.603	1.51887	0.00406	NM_001192.2:635
CCL3	0.624	1.54114	0.0449	NM_002983.2:159
IL1RL1	0.671	1.59218	0.00546	NM_016232.4:700
IDO1	0.703	1.62789	0.0246	NM_002164.3:50
C1QB	0.76	1.69349	0.0347	NM_000491.3:819

## Sheet: Tab 3 Post-treatment SVR vs REL
Gene Name	Log2 fold change	Fold Change	P-value	probe.ID
ITLN1	-1.86	-3.63008	0.0255	NM_017625.2:975
TFRC	-0.674	-1.59549	0.0186	NM_003234.1:1220
LILRA5	-0.53	-1.44393	0.0366	NM_181879.2:545
IL18RAP	-0.511	-1.42504	0.0342	NM_003853.2:2412
MAP4K4	-0.234	-1.17609	0.0165	NM_004834.3:3315
IKZF1	0.125	1.09051	0.0152	NM_006060.3:4485
BAX	0.147	1.10726	0.0286	NM_138761.3:342
FYN	0.167	1.12272	0.0482	NM_002037.3:765
IKBKE	0.177	1.13053	0.0129	NM_014002.2:2470
ITGAL	0.187	1.13839	0.0182	NM_002209.2:3905
STAT4	0.2	1.1487	0.0366	NM_003151.2:789
CD81	0.207	1.15429	0.0314	NM_004356.3:735
CD45RB	0.213	1.1591	0.0343	ENST00000367367.1:131
IL10RA	0.221	1.16554	0.00245	NM_001558.2:150
LCK	0.223	1.16716	0.034	NM_005356.2:1260
TICAM1	0.233	1.17528	0.0284	NM_014261.1:518
ZAP70	0.248	1.18756	0.0356	NM_001079.3:1175
SIGIRR	0.259	1.19665	0.0258	NM_021805.2:469
CD244	0.262	1.19914	0.016	NM_016382.2:1150
MAF	0.275	1.20999	0.00993	NM_005360.4:2198
ABL1	0.287	1.2201	0.00272	NM_005157.3:3200
ITGA4	0.294	1.22603	0.00425	NM_000885.4:975
HAVCR2	0.295	1.22688	0.044	NM_032782.3:955
IL12RB1	0.297	1.22859	0.0221	NM_005535.1:225
CISH	0.312	1.24143	0.0377	NM_145071.2:558
PDCD2	0.318	1.2466	0.00146	NM_144781.2:288
KLRK1	0.336	1.26225	0.019	NM_007360.1:760
PTGER4	0.339	1.26488	5.62e-05	NM_000958.2:1380
CD7	0.347	1.27191	0.0141	NM_006137.6:440
IL2RB	0.412	1.33053	0.00949	NM_000878.2:1980
NCAM1	0.441	1.35754	0.0297	NM_000615.5:1620
TBX21	0.457	1.37268	0.0116	NM_013351.1:890
CCL4	0.468	1.38319	0.0129	NM_002984.2:35
GNLY	0.485	1.39959	0.0234	NM_006433.2:305
PRF1	0.51	1.42405	0.00941	NM_005041.3:2120
KLRD1	0.51	1.42405	0.0103	NM_002262.3:542
KLRG1	0.54	1.45397	0.0342	NM_005810.3:65
NCR1	0.574	1.48865	0.00505	NM_004829.5:602
KLRC3	0.587	1.50212	0.0338	NM_007333.2:598
IL1RL1	0.598	1.51362	0.0196	NM_016232.4:700
GZMB	0.704	1.62902	0.00155	NM_004131.3:540
CCL3	0.719	1.64604	0.0486	NM_002983.2:159
KLRC4	0.763	1.69702	0.000875	NM_013431.2:276
